# Supplementary material for: Effective Pre-Clinical Treatment of Fish Envenoming with Polyclonal Antiserum
Source: Int J Mol Sci. 2023 May 6;24(9):8338. doi: 10.3390/ijms24098338 (PMC10179662; doi:10.3390/ijms24098338)
Supplement: Supplementary file 1 [file ijms-24-08338-s001.zip]

Archive with 1 entries (1 files):
- Supplementary Figs and Table ijms-2279597.pdf
